# Supplementary material for: How Can We Support Healthy Eating in Young Adults with Low Diet Quality? A Survey of Users of the ‘No Money No Time’ Healthy Eating Website
Source: Nutrients. 2022 Dec 7;14(24):5218. doi: 10.3390/nu14245218 (PMC9780950; doi:10.3390/nu14245218)
Supplement: Supplementary file 1 [file nutrients-14-05218-s001.zip]

Archive with 1 entries (1 files):
- nutrients-2053636-supplementary.pdf
